# Supplementary material for: Ventilator-induced lung-injury in mouse models: Is there a trap?
Source: Lab Anim Res. 2021 Oct 29;37:30. doi: 10.1186/s42826-021-00108-x (PMC8554750; doi:10.1186/s42826-021-00108-x)
Supplement: Supplementary file 1 — Additional file 1. Supplemental table 1. [file 42826_2021_108_MOESM1_ESM.xlsx]

## Sheet: Sheet1
Publication	Id	Year	Mice	Sex	Age (weeks)	Weight (Grams)	Tidal volume (mL/kg)	Pressure (cm H2O)	PEEP (cm H2O)	Respiratory rate (Breaths per minute)	Time of ventilation (Hours)	Intubation method	Anesthesia	Inflammatory Response (Cytokine Detection, MPO)	Histology	Alveolar Barrier (Total Prot. Conc. BALF, Wet /Dry ratio)	Physiological Response (P2O/FiO2, Heartrate)
Pulmonary-derived phosphoinositide 3-kinase gamma (PI3Kc) contributes to ventilator-induced lung injury and edema	DOI: 10.1007/s00134-010-2018-y	2010	129/Sv adult PI3Kc wild-type (PI3Kc+/+) and knockout (PI3Kc-/-) mice	Male	Adult	25 - 30	N/A	Low stress: 10; High stress: 25	Low: 3; High: 0		1 or 3	A water-jacketed (water temperature, 37° C) perspex chamber was constructed to accommodate surgery, perfusion and ventilation of murine lungs			✔	✔
Murine mechanical ventilation stimulates alveolar epithelial cell proliferation	DOI: 10.3109/01902141003632332	2010	C57BL/6		6 - 8		10 mL/kg	N/A	3	150	6	Tracheotomy was performed with a 16-gauge catheter	A dose of 0.01 mL/g body weight of a solution of 100 mg/mL ketamine and 20 mg/mL xylazine was delivered intraperitoneally	✔	✔	✔
Adrenomedullin attenuates ventilator-induced lung injury in mice	DOI:10.1136/thx.2010.135996	2010	C57BL/6J	Female	11 - 15		Low: 7; High: 17	N/A	Low: 6; High: 2	Low: 240; High: 95	2 - 6	Tracheotomy	Mice were anaesthetised by intraperitoneal injections of fentanyl (0.075 mg/kg), midazolam (1.5 mg/kg) and medetomedin (0.75 mg/kg)	✔			✔
Mechanical ventilation modulates Toll-like receptor-3-induced lung inflammation via a MyD88-dependent, TLR4-independent pathway: a controlled animal study	DOI:10.1186/1471-2466-10-57	2010					10		3	150	6 (3 to induce injury)	Mice were orally intubated with a 20-gauge angiocatheter (BD Biosciences) cut to 30 mm length with a beveled tip. The catheter was positioned to a depth of 20 mm at the teeth and secured with a drop of glue. Mice were connected to a volume-cycled mouse ventilator (Minivent; Harvard Biosciences)	ketamine 0.66 mg and xylazine 0.04 mg i.p. Injection and 5% isoflurane for 5 min	✔		✔
Inhaled Hydrogen Sulfide Protects against Ventilator-induced Lung Injury	DOI: 10.1097/ALN.0b013e3181de7107	2010	C57BL/6J	Male		25 - 27	12	N/A	2	80	6	a tracheotomy was established using a 20-gauge catheter	Mice were anesthetized with 90 mg/kg ketamine (intraperitoneal) and 1 mg/kg acepromazine (intraperitoneal)	✔	✔		✔
Toll-like Receptor 4-Myeloid Differentiation Factor 88 Signaling Contributes to Ventilator-induced Lung Injury in Mice	DOI: 10.1097/ALN.0b013e3181e89ab2	2010	TLR4-functional C3H/HeOuJ (TLR4-wild-type [WT]), TLR4-inactive mutated C3H/HeJ (TLR4-mutant), and MyD88-sufficient (C57BL/6J, the background strain, MyD88- WT) mice	Female	20 - 30	8 - 12	Low: 7; High: 20	N/A	0	Low: 140; High: 100	4	The trachea was exposed with a neck midline incision under sterile conditions and a 20-gauge, 1-inch-long sterilized metal catheter with smooth beveled tip was inserted and sutured	Mice were anesthetized with ketamine (100 mg/kg body weight) and xylazine (10 mg/kg) via intraperitoneal injection	✔	✔	✔
Hydroxyethyl starch reduces high stretch ventilation-augmented lung injury via vascular endothelial growth factor	DOI:10.1016/j.trsl.2010.12.009	2011	C57BL/6J	Male	6 - 8	20 - 25	Low: 6; High: 30	N/A	0	65	1 - 5	A 20-gauge angiocatheter was introduced into the tracheotomy orifice of mice	Ketamine (90 mg/kg), Xylazine (10 mg/kg)		✔	✔
Interleukin-6 mediates pulmonary vascular permeability in a two-hit model of ventilator-associated lung injury	DOI: 10.3109/01902148.2011.620680	2011	IL-6–deficient mice (IL6−/−) and agematched C57/B6		8 - 12		17	N/A	3	120	4			✔	✔	✔
Complement 3 is involved with ventilator-induced lung injury	DOI:10.1016/j.intimp.2011.09.008	2011	Wild type (WT) and C3 null mice were on C57B/6J genetic background	Male		24 - 30	35	N/A	2	50	2	Tracheotomy was performed, followed by intubationwith a 22 G IV catheter (Terumo, Japan),which was connected to a small animal mechanical ventilator (Harvard Apparatus,MA)	intraperitoneal injection of avertin (250mg/kg)
Inflammation and matrix remodeling during repair of ventilator-induced lung injury	DOI:10.1152/ajplung.00010.2011	2011	CD1		8 - 12		N/A	Low: 15; High: 25	Low: 0; High: 2	Low: 100; High: 50	1.5 - 4	A tracheostomy was performed; a 20G catheter was inserted in the trachea and tightened to avoid air leaks. The animals were then ventilated (Evita 2 Dura with Neoflow, Drager, Germany)	Mixture of ketamin and xylazin administered intraperitoneally	✔	✔	✔
Low-molecular-weight heparin reduces hyperoxiaaugmented ventilator-induced lung injury via serine/threonine kinase-protein kinase B	DOI:10.1186/1465-9921-12-90	2011	C57BL/6, either wild type or Akt+/- on a C57BL/6 background	Male	6 - 8	20 - 25	30		0	65	2 - 8	The mice were placed in a supine position on a heating blanket and then attached to a Harvard apparatus ventilator, model 55-7058 (Harvard Apparatus, Holliston, MA)	Intraperitoneal ketamine (90 mg/kg) and xylazine (10 mg/kg) followed by ketamine (0.1 mg/g/h) and xylazine (0.01 mg/g/h) at a rate of 0.09 ml/10 g/h by a continuous intraperitoneal infusion		✔	✔
Knockdown of lung phosphodiesterase 2A attenuates alveolar inflammation and protein leak in a two-hit mouse model of acute lung injury	DOI:10.1152/ajplung.00073.2011	2011	C57BL/6	Male	8 - 10	20 - 30	20			160	4	Tracheal intubation was performed by orally inserting a 20-gauge catheter (Jelco-W; Smiths Medical, Southington, CT)	A dose of 0.01 mL/g body weight of a solution of 100 mg/mL ketamine and 20 mg/mL xylazine was delivered intraperitoneally		✔	✔
Induction of cellular antioxidant defense by amifostine improves ventilator-induced lung injury	DOI: 10.1097/CCM.0b013e3182284a5f	2011	C57BL/6	Male	8 - 10	20 - 25	30		0	75	4		intraperitoneal injection of ketamine (75 mg/kg) and acepromazine (1.5 mg/kg)		✔	✔
Quantifying the Roles of Tidal Volume and PEEP in the Pathogenesis of Ventilator-Induced Lung Injury	DOI: 10.1007/s10439-010-0237-6	2011	BALB/c			19 - 26	Piston volume of 0.25 mL		3	200			Anesthesia was induced with 90 mg/kg of intraperitoneal (IP) sodium pentobarbital	✔		✔	✔
Selective inhibition of intra-alveolar p55 TNF receptor attenuates ventilator-induced lung injury	DOI:10.1136/thoraxjnl-2011-200590	2011	C57BL/6	Male	8 - 12		22	14	3	90		Tracheostomy	Anaesthetised (intraperitoneal ketamine 80 mg/kg and xylazine 8 mg/kg)	✔	✔	✔	✔
Deletion of Apoptosis Signal–Regulating Kinase–1 Prevents Ventilator-Induced Lung Injury in Mice	DOI: 10.1165/rcmb.2011-0234OC	2011	ASK-1(2/2) knockout mice were generated on a C57Bl/6J background C57BL/6J as controls			25 - 30	25				4			✔	✔	✔	✔
Ventilation with “clinically relevant” high tidal volumes does not promote stretch-induced injury in the lungs of healthy mice	DOI: 10.1097/CCM.0b013e31825b91ef	2012	C57BL/6	Male	8 - 12		10; 20; 30 and 40		3	80	3	Endotracheal tube was inserted via tracheotomy	Ketamine (80 mg/kg), Xylazine (8 mg/kg),	✔	✔	✔	✔
Detrimental role of the airway mucin Muc5ac during ventilator-induced lung injury	DOI:10.1038/mi.2012.114	2012	Muc5ac-deficient mice					45 mbar inspiratory pressure levels	3 mbar			Tracheotomy	Pentobarbital (70 mg/kg)	✔	✔		✔
Mechanical stress induces lung fibrosis by epithelial–mesenchymal transition	DOI: 10.1097/CCM.0b013e31822f09d7	2012	C57BL/6	Male	8 - 12			22	2	120	2	Groups were anesthetized, intubated, and mechanically ventilated	intraperitoneal injection of ketamine (200 mg/kg) and xylazine (10 mg/kg)		✔		✔
Relative Tissue Factor Deficiency Attenuates Ventilator-Induced Coagulopathy but Does Not Protect against Ventilator-Induced Lung Injury in Mice	DOI:10.1155/2012/130410	2012	Heterozygous TF knockout mice (TF+/−, N = 36) and their wild-type littermates		13 - 17		7.5; 15	7.5 mL/kg = 10 cm cm H2O and 15 mL/kg = 18 cm H2O	2	7.5 mL/kg: 110; 15 mL/kg: 50	5	An Y-tube connector, 1.0mm outer diameter and 0.6mm inner diameter (VBM Medizintechnik GmbH, Sulz am Neckar, Germany), was surgically inserted into the trachea under general anesthesia. Mice were placed in a supine position and connected to a human ventilator (Servo 900 C, Siemens, Sweden).	Induction anesthesia consisted of injection of KMA “induction” mix: 7.5 μL per gram of body weight of 1.26mL 100 mg/mL ketamine, 0.2mL 1mg/mL medetomidine, and 1mL 0.5 mg/mL atropine in 5mL normal saline.	✔	✔	✔	✔
Mechanical Ventilation and the Titer of Antibodies as Risk Factors for the Development of Transfusion-Related Lung Injury	DOI:10.1155/2012/720950	2012	BALB/c	Male	8 - 10	19 - 25	7.5; 15	7.5 mL/kg = 10 cm cm H2O and 15 mL/kg = 18 cm H2O	2	7.5 mL/kg: 110; 15 mL/kg: 50	5	An Y-tube connector, 1.0mm outer diameter and 0.6mm inner diameter (VBM Medizintechnik GmbH, Sulz am Neckar, Germany), was surgically inserted into the trachea under general anesthesia. Mice were placed in a supine position and connected to a human ventilator (Servo 900 C, Siemens, Sweden).	Induction anesthesia consisted of injection of KMA “induction” mix: 7.5 μL per gram of body weight of 1.26mL 100 mg/mL ketamine, 0.2mL 1mg/mL medetomidine, and 1mL 0.5 mg/mL atropine in 5mL normal saline.	✔	✔	✔
Pulmonary microRNA profiling in a mouse model of ventilator-induced lung injury	DOI:10.1152/ajplung.00370.2011	2012	C57BL/6	Male	8		40	35			1 or 4	Tracheotomy		✔		✔
CYCLIN-DEPENDENT KINASE INHIBITION REDUCES LUNG DAMAGE IN A MOUSE MODEL OF VENTILATOR-INDUCED LUNG INJURY	DOI: 10.1097/SHK.0b013e3182656e7b	2012	C57BL/6	Male		19 - 25	7.5; 15	7.5 mL/kg = 10 cm cm H2O and 15 mL/kg = 18 cm H2O	2	7.5 mL/kg: 110; 15 mL/kg: 70	5		Injection of 7.5 uL/g of body weight of 1.26 mL 100 mg/mL ketamine, 0.2 mL 1 mg/mL medetomidine, and 1 mL 0.5 mg/mL atropine in 5 mL normal saline			✔	✔
Low tidal volume mechanical ventilation and oxidative stress in healthy mouse lungs	DOI:10.1590/S1806-37132012000100014	2012	C57BL/6	Male	8	20 - 24	6		3	100	0.5	Tracheal intubation	Sedated with diazepam (1 mg/kg, i.p.), anesthetized with pentobarbital (20 mg/kg, i.p.)
Using the One-Lung Method to Link p38 to Pro- Inflammatory Gene Expression during Overventilation in C57BL/6 and BALB/c Mice	DOI:10.1371/journal.pone.0041464	2012	BALB/c and C57BL/6	Female		20 - 25		Low stress: 8; High stress: 25	3	90	3.5			✔
Kinetic effects of carbon monoxide inhalation on tissue protection in ventilator-induced lung injury	DOI:10.1038/labinvest.2012.55	2012	C57BL/6N	Male		22 - 25	12		2	80 - 90	6	Tracheotomy was established using a 20-gauge catheter	Ketamine (90mg/kg, intraperitoneal (i.p.), and acepromazine (0.9mg/kg, i.p.)	✔	✔		✔
Ethyl pyruvate reduces ventilation-induced neutrophil infiltration and oxidative stress	DOI: 10.1258/ebm.2012.011184	2012	C57BL/6N	Male	6 - 8	20 - 25	Low: 6; High: 30		0	Low: 135; High: 65	2 - 5	The mice were placed in a supine position on a heating blanket and then attached to a Harvard apparatus ventilator, model 55-7058 (Harvard Apparatus, Holliston, MA, USA)	Intraperitoneal ketamine (90 mg/kg) and xylazine (10 mg/kg)	✔	✔	✔
Micro-Autoradiographic Assessment of Cell Types Contributing to 2-Deoxy-2-[18F]Fluoro- D-Glucose Uptake During Ventilator-Induced and Endotoxemic Lung Injury	DOI: 10.1007/s11307-012-0575-x	2012	C57BL/6	Male and Female	8 - 12	20 - 25		22 - 30	0	75 - 115	3	Mice underwent tracheotomy using a 20G angiocatheter	Anesthesia was induced with a combination of intraperitoneal injection of ketamine (120 μg/g) and xylazine (40 μg/g)		✔
Pentraxin 3 accelerates lung injury in high tidal volume ventilation in mice	DOI:10.1016/j.molimm.2012.02.113	2012	Heterozygous transgenic mice (Tg(Ptx3)CD1; CD1 background) carrying two extra copies of the murine Ptx3 gene under the control of its own promoter				10 and 40		0	10 mL/kg: 150 and 40 mL/kg: 70	20, 40 and 60 minutes	Tracheostomy	Anesthetized by intraperitoneal (ip) injection of 100 mg/kg ketamine and 10 mg/kg xylazine	✔	✔	✔	✔
Impairment of autophagy decreases ventilator-induced lung injury by blockade of the NF-κB pathway	DOI:10.1152/ajplung.00422.2012	2013	C57BL6/Sv129		10 - 14			12	2	100	2.5 or 4.5	A tracheostomy was performed, and the animals were connected to a mechanical ventilator (Evita 2; Dura-Neoflow, Drager, Germany)	intraperitoneal injection of a mixture of ketamine and xylazin	✔	✔	✔
Anti-inflammatory effects of clarithromycin in ventilator-induced lung injury	DOI:10.1186/1465-9921-14-52	2013	C57BL/6N	Male	8 - 12			Low: 12; High: 20	Low: 2; High: 0		2.5	Tracheostomy was performed, and they were connected to a mechanical ventilator	Ketamine and Xylazine	✔	✔	✔
Tidal Volume Drives Inflammation During Mechanical Ventilation for Viral Respiratory Infection	DOI: 10.1097/01.pcc.0000436197.07713.30	2013	BALB/c	Male	6 - 8	20 - 28	Low: 6 and High: 12		6	High: 40 and Low: 110	5			✔
Mechanical Ventilation Causes Pulmonary Mitochondrial Dysfunction and Delayed Alveolarization in Neonatal Mice	DOI: 10.1165/rcmb.2012-0172OC	2013	C57BL/6J		5 day old neonatal		Aggressive: 15 and Gentle: 8				2 or 8	Trachea was cannulated by piercing below the larynx, using an angiocatheter (24-gauge, 0.56-inch; BD Bioscience, San Jose, CA). The neck wound was closed with Vetbond (3M Animal Care Products, St. Paul, MN) and coated with bacitracin ointment. MV was performed using MicroVent 848 (Harvard Apparatus, Holliston, MA)	pups were anesthetized (100 mg/g ketamine and 10 mg/g xylazine, intraperitoneally)		✔	✔	✔
The Extent of Ventilator-Induced Lung Injury in Mice Partly Depends on Duration of Mechanical Ventilation	DOI:10.1155/2013/435236	2013	C57BL/6	Male		26 - 30	Low: 7 and High: 15		Low: 3 and High: 0	Low: 160 and High: 52	5 or 12	Tracheotomy tube (1.3mm outer diameter and 0.8mm inner diameter), mice were connected to a Babylog 8000 plus ventilator (Draeger Medical, Lubeck, Germany)	intraperitoneal injection of a mix containing 126 mg/kg ketamine	✔	✔	✔	✔
Mechanical induction of group V phospholipase A2 causes lung inflammation and acute lung injury	DOI:10.1152/ajplung.00047.2013	2013	C57BL/6		10 - 12	30				70	4	Tracheostomy was performed, and then the animal was connected to a small-computerized animal ventilator (Flexivent; Scireq, Vancouver, Canada)	intraperitoneal injection of ketamine-xylazine (100 mg/kg:20 mg/kg)	✔	✔	✔
Dexamethasone Attenuates VEGF Expression and Inflammation but Not Barrier Dysfunction in a Murine Model of Ventilator–Induced Lung Injury	DOI:10.1371/journal.pone.0057374	2013	C57BL/6	Male			Low: 7.5 and High: 15	Low: 10 and High: 18				After insertion of a Y–tube connector (1.0 mm outer diameter and 0.6 mm inner diameter; VBM Medizintechnik GmbH, Sulzam Neckar, Germany), mice were connected to a Servo Ventilator 900C (Siemens–Elema, Solna, Sweden)	mix containing 126 mg/kg ketamine, 0.1 mg/kg dexmedetomidine, and 0.5 mg/kg atropine	✔	✔	✔	✔
Lumican Regulates Ventilation-Induced Epithelial-Mesenchymal Transition Through Extracelluar Signal-Regulated Kinase Pathway	DOI: 10.1378/chest.12-2058	2013	C57BL/6 wt or lumican null	Male	12	25 - 30	Low: 6 and High: 30				2 - 8	Tracheostomy	Intraperitoneal ketamine (90 mg/kg) and xylazine (10 mg/kg) followed by ketamine (0.1 mg/g/h) and xylazine (0.01 mg/g/h) at a rate of 0.09 ml/10 g/h by a continuous intraperitoneal infusion	✔	✔	✔
Genetic and pharmacologic inhibition of Tpl2 kinase is protective in a mouse model of ventilator-induced lung injury	DOI:10.1186/2197-425X-2-15	2014	C57BL/6 and Tpl2 -/-	Male	8 - 10	25 - 30	Normal: 10 and High 30 - 47	9 and target 35	1.5	Normal: 130 and High: 60	4	Tracheostomized	Intraperitoneal ketamine (100 mcg/g) and Fentanyl (0.12 mcg/g)	✔	✔	✔	✔
The receptor for advanced glycation end products in ventilator-induced lung injury	DOI:10.1186/s40635-014-0022-1	2014	RAGE KO mice (C57Bl/6 background)		8 - 10		Low: 7.5 and High: 15	Low: 10 and High: 18	2	Low: 110 and High: 70	5			✔	✔	✔
Hypercapnia attenuates ventilator-induced lung injury via a disintegrin and metalloprotease-17	DOI: 10.1113/jphysiol.2014.277616	2014	C57/BL6	Male		20 - 25	Protective: 10	Injurious: 27	2	135	3	Tracheostomized and ventilated using a computer-controlled small animal ventilator (SCIREQ; Flexivent, Montreal, Canada)	Ketamine/xylazine 150/15 mg kg−1	✔	✔	✔
Pleiotropic effects of interleukin-6 in a “two-hit” murine model of acute respiratory distress syndrome	DOI: 10.1086/675991	2014	C57Bl/6J and IL6 -/-			10 - 16	20			90	4	Intubated with a 20-g catheter	Ketamine (100 mg/kg) and xylazine (5 mg/kg) given by intraperitoneal injection	✔	✔	✔
The NAMPT Promoter Is Regulated by Mechanical Stress, Signal Transducer and Activator of Transcription 5, and Acute Respiratory Distress Syndrome–Associated Genetic Variants	DOI: 10.1165/rcmb.2014-0117OC	2014	C57BL/6j	Male			30		0	65			Ketamine/acepromazine		✔
Nicotinamide Phosphoribosyltransferase Inhibitor Is a Novel Therapeutic Candidate in Murine Models of Inflammatory Lung Injury	DOI: 10.1165/rcmb.2012-0519OC	2014	C57/B6				40				4			✔	✔	✔
Effect of invariant natural killer T cells with IL-5 and activated IL-6 receptor in ventilator-associated lung injury in mice	DOI: 10.3109/01902148.2013.854518	2014	C57BL/6	Female	8 - 12		20			70	5	A 22-gauge cannula was inserted into the exposed trachea and connected to a ventilator (SN-480, Shinano, Tokyo, Japan)	Pentobarbital sodium (50 mg/kg)	✔	✔	✔	✔
Mechanical Ventilation Induces Neutrophil Extracellular Trap Formation	DOI: 10.1097/ALN.0000000000000605	2015	C57BL/6			20 - 25	Low: 10 and High: 20		Low: 2; High: 0	Low: 135; High: 45	4	Tracheotomy	Ketamine, Xylazine or isoflurane	✔		✔
Activation of Src-dependent Smad3 signaling mediates the neutrophilic inflammation and oxidative stress in hyperoxia-augmented ventilator-induced lung injury	DOI:10.1186/s12931-015-0275-6	2015	C57Bl/6 (Wild type or Src-deficient)	Male	6 - 8	20 - 25	High: 30				1 - 4			✔	✔	✔	✔
Isoflurane ameliorates acute lung injury by preserving epithelial tight junction integrity	DOI:10.1097/ALN.0000000000000742	2015	C57BL/6	Male	6 - 8		15	Limit: 30	2.5	150	2	Tracheostomy	Pentobarbital 70 mg/kg	✔	✔	✔	✔
Lung endothelial barrier protection by resveratrol involves inhibition of HMGB1 release and HMGB1-induced mitochondrial oxidative damage via an Nrf2-dependent mechanism	DOI:10.1016/j.freeradbiomed.2015.05.004	2015	ICR	Male	7 - 9		Low: 6 and High: 30			Low: 140 and High: 70	4	Tracheotomy	Ketamine 70 mg/kg and xylazine (10 mg/kg)		✔	✔
Inhibition of HMGCoA reductase by simvastatin protects mice from injurious mechanical ventilation	DOI:10.1186/s12931-015-0173-y	2015	C57BL/6	Male			Protective: 8 and Injurious: 25		Protective: 2; Injurious: 0	Protective: 150 and Injurious: 50	4	The trachea was exposed under sterile conditions, cannulated with a 22-gauge catheter and sutured	Ketamine 100 mg/kg and xylazine (10 mg/kg)	✔	✔	✔	✔
The Effects of Exogenous Surfactant Treatment in a Murine Model of Two-Hit Lung Injury	DOI: 10.1213/ANE.0000000000000549	2015	C57BL/6J	Male		22 - 25	25		2	100	Up to 7		Ketamine 120 mg/kg, xylazine (0.8 mg/kg) and fentanyl (90 µg/kg)	✔		✔	✔
VEGF Production by Ly6C+high Monocytes Contributes to Ventilator-Induced Lung Injury	DOI:10.1371/journal.pone.0165317	2016	C57BL/6	Male	6 - 8	20 - 25	Low: 7 and High: 20		0	Low: 90 and High: 60	0, 2, 4, 6 and 8	20-gauge angiocatheter was introduced into the tracheotomy orifice of mice	IP of Zoletil 50 (80 mg/kg	✔	✔	✔	✔
Suppressive oligonucleotides inhibit inflammation in a murine model of mechanical ventilator induced lung injury	DOI: 10.21037/jtd.2016.08.18	2016	BALB/cJ	Female	8 - 10		10	Max 30	3	150			5% Isoflurane	✔		✔
Inhibition of Src and forkhead box O1 signaling by induced pluripotent stem-cell therapy attenuates hyperoxia-augmented ventilator-induced diaphragm dysfunction	DOI:10.1016/j.trsl.2016.03.011	2016	C57Bl/6 (Wild type or Src-deficient)	Male	6 - 8	20 - 25	Low: 6 or 10		0		2 - 8	20-gauge angiocatheter was introduced into the tracheotomy orifice of mice	Zoletil 50 (5 mg/kg) and xylazine (5 mg/kg) at the beginning of the experiment and every 30 minutes		✔
Inhaled Anesthetics Exert Different Protective Properties in a Mouse Model of Ventilator-Induced Lung Injury	DOI: 10.1213/ANE.0000000000001296	2016	C57BL/6N	Male		22 - 26	12		2	80 - 90	6	Tracheotomy and tracheal catheterization	Ketamine 90 mg/kg, acepromazine (0.9 mg/kg) and inhaled anesthetic isoflurane	✔	✔
One-hit Models of Ventilator-induced Lung Injury: Benign Inflammation versus Inflammation as a By-product	DOI:10.1097/ALN.0000000000001605	2017	C57BL/6	Male	8 - 12	20 - 25		10, 24, 27 and 30	2	10 cm H2O: 180, others: 90	Until death or up to 7	Tracheal catheter	Pentobarbital sodium (75 mg/kg)	✔	✔	✔	✔
High fat feeding protects mice from ventilator-induced lung injury, via neutrophil-independent mechanisms	DOI:10.1097/CCM.0000000000002403	2017	Wild type C57Bl/6 or TNF receptor 2 knockout mice	Male	16 - 18		Low stretch: 200 - 250 µL	Increased to reach 40	3		3		Ketamine 80-100 mg/kg and Xylazine (8-10 mg/kg)	✔		✔	✔
Neutrophil gelatinase‑associated lipocalin as a potential novel biomarker for ventilator‑associated lung injury	DOI: 10.3892/mmr.2017.6442	2017	C57BL/6	Male	6 - 8	18 - 22	0.29 mL and 1 mL and Low volume: 6 and High volume: 30	Low: 15 PIP; High: 50 PIP	0 - 5	17, 65, 120 and 135	2 - 4				✔	✔
Ventilator-induced lung injury increases expression of endothelial inflammatory mediators in the kidney	DOI:10.1152/ajprenal.00523.2016	2017	C57BL/6	Male			Injurious: 20		2.5		4			✔
Increased Circulating Endothelial Microparticles Associated with PAK4 Play a Key Role in Ventilation-Induced Lung Injury Process	DOI:10.1155/2017/4902084	2017	C57BL/6 and TLR4 knockout	Male	8	18 - 22	20				4	Tracheostomy	Pentobarbital sodium 65 mg/kg	✔	✔	✔
Hydrogen Sulfide Prevents Formation of Reactive Oxygen Species through PI3K/Akt Signaling and Limits Ventilator-Induced Lung Injury	DOI: 10.1155/2017/3715037	2017	C57BL/6N	Male		24 - 26	12		2	80 - 90	6	Tracheal tube	Ketamine 90 mg/kg and acepromazine 0.9 mg/kg		✔
Transient Receptor Potential Vanilloid 4 and Serum Glucocorticoid–regulated Kinase 1 Are Critical Mediators of Lung Injury in Overventilated Mice In Vivo	DOI: 10.1097/ALN.0000000000001443	2017	C57BL/6J and TRPV4-deficient	Male		25 - 30	Low: 7 and High: 20		2	Low: 150 and High: 60		Ketamine 100 mg/kg and xylazine (20 mg/kg)	Tracheotomized	✔	✔	✔
Expression profiling analysis of long noncoding RNAs in a mouse model of ventilator‐induced lung injury indicating potential roles in inflammation	DOI:10.1002/jcb.28446	2018	C57BL/6	Male	6 - 8	18 - 20	20		0	40	4	Intraperitoneal ketamine (80 ml/kg) and xylazine (10 mg/kg)	Mice were then fixed and intubated with a 20‐gauge intravenous catheter		✔	✔
Mechanical ventilation enhances extrapulmonary sepsis-induced lung injury: role of WISP1–αvβ5 integrin pathway in TLR4-mediated inflammation and injury	DOI:10.1186/s13054-018-2237-0	2018	C57Bl/6	Male	8 - 10		Moderate: 10		0	150	6			✔	✔	✔
Ventilator-induced lung injury is aggravated by antibiotic mediated microbiota depletion in mice	DOI:10.1186/s13054-018-2213-8	2018	C57BL/6N	Female	8		Low: 8 and High: 34		2	Low: 160 and High: 70	4	Mice were tracheotomized, intubated	IP of fentanyl (0.05 mg/kg), midazolam (5 mg/kg) and medetomidine (0.5 mg/kg)	✔
Dual effects of human neutrophil peptides in a mouse model of pneumonia and ventilator-induced lung injury	DOI:10.1186/s12931-018-0869-x	2018	FVB	Male	10 - 12			Low: 10 and High: 22	Low: 3 and High: 0	Low: 120 and High: 70	2	Orotracheal intubation	Intraperitoneal ketamine hydrochloride (50 mg/kg) and xylazine (10 mg/kg)	✔	✔	✔
Relation between Respiratory Mechanics, Inflammation, and Survival in Experimental Mechanical Ventilation	DOI: 10.1165/rcmb.2018-0100OC	2018	C57BL/6				Protective: 6. Injurious: 15 and 20		2	Protective: 180 and Injurious: 80 and 52	16 or until death (Mice that died within 3 H excluded)	Tracheotomy	Intraperitoneal ketamine (120 mg/kg bolus followed by 30 mg/kg/H infusion) and fentanyl (0.05 mg/kg)	✔		✔
Sphingolipids in Ventilator Induced Lung Injury: Role of Sphingosine-1-Phosphate Lyase	DOI:10.3390/ijms19010114	2018	C57BL/6J and Sgpl1 +/- and Sphk1 -/-				30		0	75	4			✔	✔	✔
Preventing loss of mechanosensation by the nuclear membranes of alveolar cells reduces lung injury in mice during mechanical ventilation	DOI: 10.1126/scitranslmed.aam7598	2018	C57BL/6, Zmpste24 -/- and Lmna LCS/LCS					15 and 20		100 and 50	2.5	Tracheostomy was performed, and the animals were connected to a mechanical ventilator (Evita 2 Dura-Neoflow, Drager)	Intraperitoneal injection of a mixture of ketamine and xylazin		✔		✔
Linking Lung Function to Structural Damage of Alveolar Epithelium in Ventilator-Induced Lung Injury	DOI:10.1016/j.resp.2018.05.004	2018	BALB/c	Female			10	Complex, see publication	3			Tracheostomized, and ventilated with a flexiVent small animal ventilator (SCIREQ, Montreal, QC, Canada)	90 μg/kg intraperitoneal (IP) injection of sodium pentobarbital
Using injury cost functions from a predictive single-compartment model to assess the severity of mechanical ventilator-induced lung injuries	DOI:10.1152/japplphysiol.00770.2018	2018	BALB/c		8 - 10	Avrg. 18.7	7 - 43	5 - 35	0 - 8	50 - 200	Approx. 5	Tracheostomized with a blunted 18-g cannula	90 mg/kg intraperitoneal (ip) injection of pentobarbital sodium			✔	✔
Topotecan alleviates ventilator-induced lung injury via NF-κB pathway inhibition	DOI:10.1016j.cyto.2018.04.016	2018	C57BL/6		10		28		0	60	4	The trachea was exposed by blunt dissection, and a modified 18 gauge endotracheal cannula was surgically inserted into the trachea	Intraperitoneal (IP) injection of 5% chloral hydrate (500 mg/kg body weight)	✔	✔	✔
The triggering receptor expressed by myeloid cells-1 activates TLR4-MyD88-NF-κB-dependent signaling to aggravate ventilation-induced lung inflammation and injury in mice	DOI:10.1007/s00441-018-2853-7	2018	Pathogen-free BALB/c	Male	3 - 4	20 - 24	Normal: 10 and High 20			80	1, 2, 3 or 4	Mice were orotracheally intubated	Mice were anesthetized intraperitoneally with ketamine (80 mg/kg body weight) and pentobarbital sodium (60 mg/kg)	✔	✔	✔
RNA‑sequencing analysis of aberrantly expressed long non‑coding RNAs and mRNAs in a mouse model of ventilator‑induced lung injury	DOI: 10.3892/mmr.2018.9034	2018	ICR	Male	7 - 9	25 - 30	30			70	4	Anesthesia with 100 mg/kg ketamine and 8 mg/kg xylazine	Endotracheal intubation	✔
Inhaled TRIM72 Protein Protects Ventilation Injury to the Lung through Injury-guided Cell Repair	DOI: 10.1165/rcmb.2017-0364OC	2018	Wild type mice				6 and 30		For 6 mL/kg: 0 and for 30 mL/kg: 3					✔	✔
RIPK3 mediates pathogenesis of experimental ventilator induced lung injury	DOI:10.1172/jci.insight.97102	2018	WT C57BL/6N, Ripk3 -/- , Mlkl -/- and Mlkl +/+	Male and Female	8 - 15		Low: 6 and High (Injurious): 25	Max 30	2		7	Mice were anesthetized with an i.p. injection of pentobarbital (70 mg/kg)	The trachea was exposed and a 19-gauge cannula was inserted and stabilized in the trachea lumen. A rodent computer-controlled piston ventilator (Flexivent, SCIREQ), which provides volume-controlled ventilation, was connected to the trachea cannula			✔	✔
Pulmonary Effects of Adjusting Tidal Volume to Actual or Ideal Body Weight in Ventilated Obese Mice	DOI:10.1038/s41598-018-24615-5	2018			18	BMI	8		1.5			The larynx was surgically exposed and the trachea was intubated orally under direct vision with a metal cannula (inner diameter of 1mm, Harvard Apparatus, Les Ulis, France). The tracheal cannula was properly secured with surgical thread (Ethicon 3–0, Ethicon, Auneau, France) before connection to mechanical ventilator in order to avoid leak	Intraperitoneal pentobarbital (30µg/g of body weight, Hospira, Meudon La Forêt, France) followed by continuous 1.5% isofurane (Abbott, Rungis, France)	✔	✔	✔	✔
The effects of endoplasmic reticulum stress on the expression of exosomes in ventilator-induced lung injury	DOI:10.21037/apm-19-551	2019	C57BL/6	Male	12		Low: 8 and High: 20		5	80	1 - 2	Tracheal intubation, 20 G catheter	Ketamine (100 mg/kg) and xylazine (10 mg/kg)		✔
Geranylgeranyl diphosphate synthase 1 knockout ameliorates ventilatorinduced lung injury via regulation of TLR2/4-AP-1 signaling	DOI:10.1016/j.freeradbiomed.2019.12.024	2019	C57BL/6	Male	10	20 - 25	28		0	60	4	Endotracheal intubation was performed using an 18G vein Teflon catheter	5% chloral hydrate (500 mg/kg) and pentobarbitone (90 mg/kg)	✔	✔	✔
Protective role of p120‐catenin on mitochondria by inhibiting NLRP3 in ventilator‐induced lung injury	DOI:10.1111/jcmm.14595	2019			8 - 12	25 - 30	28			68	4		Pentobarbital sodium (60 mg/kg) and ketamine (80 mg/kg)	✔	✔	✔
Oxidative stress promotes ventilator-induced lung injury through activating NLRP3 inflammasome and TRPM2 channel	DOI:10.1080/21691401.2019.1652631	2019	C57BL/6, TRPM -/- and NLRP3 -/-				Normal: 6 and High: 40				2 - 4	Tracheotomy		✔	✔	✔
M1 Macrophage Activated by Notch Signal Pathway Contributed to Ventilator-Induced Lung Injury in Chronic Obstructive Pulmonary Disease Model	DOI:10.1016/j.jss.2019.06.060	2019	BALB/c	Female	16	20	20			100	4	The mouse trachea was excised along the median line, and a small orifice was cut between the tracheal cartilage using an ophthalmic scissors. Later, a sterile indwelling needle cannula No. 22 was inserted into the trachea in the direction of the trachea for about 1 cm and fixed with a surgical suture and further connected to the ventilator for animals	Atropine (10 ug/kg), ketamine (100 mg/kg) and xylazine (10 mg/kg)	✔	✔	✔
Non‑canonical Wnt signaling contributes to ventilator‑induced lung injury through upregulation of WISP1 expression	DOI: 10.3892/ijmm.2019.4067	2019	Sensitive A/J mice		8 - 9	20 - 25	Low: 6 and Moderate: 12		0	Low: 140 and High: 100	6	The trachea was exposed, cut and intubated	Intraperitoneal pentobarbital (70 mg/kg)	✔	✔	✔
Upregulation of sphingosine kinase 1 contributes to ventilator-associated lung injury in a two-hit model	DOI: 10.3892/ijmm.2019.4379	2019	ICR	Male	8 - 10	25 - 30	10			150	4	Mice connected to a ventilator (Inspira, Harvard Apparatus Ltd.) following tracheotomy	Intraperitoneal ketamine (70 mg/kg) and xylazine (10 mg/kg)		✔	✔
Downregulation of R-Spondin1 Contributes to Mechanical Stretch-Induced Lung Injury	DOI: 10.1097/CCM.0000000000003767	2019	ICR	Male	7 - 9	Low: 6 and High: 30				Low: 140 and High: 70	4	A tracheotomy was established and the mice were connected to a ventilator (Inspira, Harvard Apparatus Ltd, Boston, MA, USA)	Intraperitoneal ketamine (70 mg/kg) and xylazine (10 mg/kg)	✔		✔
Propofol Protects Lung Endothelial Barrier Function by Suppression of High-Mobility Group Box 1 (HMGB1) Release and Mitochondrial Oxidative Damage Catalyzed by HMGB1	DOI: 10.12659/MSM.915417	2019	ICR	Male	3 - 4	Low: 6 and High: 30				Low: 140 and High: 70	4	Mice were subjected to tracheotomy and then kept under ventilation using a ventilator (Inspira®, Harvard Apparatus, Boston, MA)	Intraperitoneal ketamine (70 mg/kg) and xylazine (10 mg/kg)		✔	✔
Cyclooxygenase-2 Activity Regulates Recruitment of VEGF-Secreting Ly6Chigh Monocytes in Ventilator-Induced Lung Injury	DOI:10.3390/ijms20071771	2019	C57Bl/6	Male	6 - 8	20 - 25	20			60	6	After tracheostomy, a 20-gauge angiocatheter was introduced into the tracheostomy orifice	IP of Celecoxib (20 or 40 mg/kg)		✔	✔	✔
Transfection of Sox11 plasmid alleviates ventilator-induced lung injury via Sox11 and FAK	DOI:10.1016/j.bbrc.2019.03.041	2019	C57Bl/6	Male	10		20	12	2.5	100	4	Mice were intubated with 21 G steel endotracheal cannula via tracheostomy and connected to a rodent ventilator (Shenzhen, China)	3% pentobarbital sodium (50 mg/kg)		✔	✔
JAK2/STAT1-mediated HMGB1 translocation increases inflammation and cell death in a ventilator-induced lung injury model	DOI:10.1038/s41374-019-0308-8	2019	C57BL/6	Male	8 - 12		20		0		2, 4 and 6		Intraperitoneally anesthetized with 2% pentobarbital sodium (90mg/kg body weight)	✔	✔	✔
Low-Molecular-Weight Heparin Reduces Ventilation-Induced Lung Injury through Hypoxia Inducible Factor-1 in a Murine Endotoxemia Model	DOI:10.3390/ijms21093097	2020	C57BL/6	Male			Low: 6 and High: 30		0	Low: 135 and High: 65	5		Zoletil 50 (5 mg/kg) and xylazine (5 mg/kg)	✔	✔	✔	✔
Paracoxib alleviates ventilator-induced lung injury through functional modulation of lung-recruited CD11bloLy6Chi monocytes	DOI:10.1097/SHK.0000000000001591	2020	C57BL/6	Male			30		0	70	2	Tracheostomized	Pentobarbitone (45 mg/kg, i.p.)	✔	✔
Three Alveolar Phenotypes Govern Lung Function in Murine Ventilator-Induced Lung Injury	DOI:10.3389/fphys.2020.00660	2020	BALB/c	Female		17.1 - 22.3	10		Varied	200	Mean - 87.3 minutes	Tracheostomized with a 18 ga metal cannula	Ketamine (100 mg/kg) and xylazine (16 mg/kg)		✔	✔	✔
Tert-butylhydroquinone augments Nrf2-dependent resilience 2 against oxidative stress and improves survival of ventilator3 induced lung injury in mice	DOI:10.1152/ajplung.00131.2020	2020				24 - 25	10 and High: 40 - 42.5	30	For 10 mL/kg: 2 and for High: 1	For 10 mL/kg: 90 and for High: 60	4	Tracheostomy	Intra-peritoneal injection (i.p.) of ketamine (120 mg/kg) and xylazine (6 mg/kg)	✔		✔	✔
Death-associated Protein Kinase 1 Mediates Ventilator-induced Lung Injury in Mice by Promoting Alveolar Epithelial Cell Apoptosis	DOI:10.1097/ALN.0000000000003464	2020	C57/BL6	Male	6 - 8	20 - 22	Low: 8 and High: 35		0	Low: 120 and High: 80	4		Intraperitoneal injections of ketamine (80 mg/kg) and xylazine (10 mg/kg)	✔	✔	✔
The proteomic response is linked to regional lung volumes in ventilatorinduced lung injury	DOI:10.1152/japplphysiol.00097.2020	2020	BALB/c	Female				12	2	225	2	Tracheostomized
NEK7 mediated assembly and activation of NLRP3 inflammasome downstream of potassium efflux in ventilator-induced lung injury	DOI:10.1016/j.bcp.2020.113998	2020	C57/BL6	Male	6 - 8	20 - 25	28		0	60	4	Tracheostomy with a catheter	Pentobarbital sodium (60 mg/kg)	✔	✔
Phosphoproteome profiling provides insight into the mechanisms of ventilator‑induced lung injury	DOI: 10.3892/etm.2020.8634	2020	ICR		7 - 9	20 - 28	30			70	4	Endotracheal intubations	Ketamine (100 mg/kg) and xylazine (10 mg/kg)		✔	✔
Propofol alleviates ventilator-induced lung injury through regulating the Nrf2/NLRP3 signaling pathway	DOI:10.1016/j.yexmp.2020.104427	2020	C57BL/6	Male	8 - 12	20 - 25	Normal: 7 and High: 20			Normal: 140 and High: 100	4	After anesthesia, the neck skin of the mice was sterilized, and the skin was cut along the median line to expose the trachea. In tracheal cartilage, an ophthalmic scissor was applied to make a small incision, into which a sterilized intravenous catheter was inserted slowly about 1 cm along the trachea. The catheter was tightly fixed by an operative line and connected with a small animal ventilato…	100 mg/kg ketamine and 10 mg/kg compound serazine intraperitoneally	✔	✔
Enhancement of FAK alleviates ventilator-induced alveolar epithelial cell injury	DOI:10.1038/s41598-019-57350-6	2020	C57BL/6	Male	10		30		0	75	4	Intubated with a 21 G steel endotracheal cannula via tracheostomy and connected to a rodent ventilator (Shenzhen, China)	Intraperitoneal injection of 3% pentobarbital sodium (50 mg/kg body weight)		✔	✔
Adipose-derived exosomes protect the pulmonary endothelial barrier in ventilator-induced lung injury by inhibiting the TRPV4/Ca2 signaling pathway	DOI:10.1152/ajplung.00255.2019	2020	SPF C57BL/6 mice	Male	16		30		0	75	4		Pentobarbital sodium (50 mg/kg intraperitoneally)	✔	✔	✔
